# Supplementary material for: Factors Affecting Thanatosis in the Braconid Parasitoid Wasp Heterospilus prosopidis
Source: Insects. 2021 Jan 10;12(1):48. doi: 10.3390/insects12010048 (PMC7826778; doi:10.3390/insects12010048)
Supplement: Supplementary file 1 [file insects-12-00048-s001.zip]

Archive with 2 entries (2 files):
- insects-1062417-TableS1-xml.csv
- insects-1062417-TablesS2&S3-xml.pdf
